# Supplementary material for: ParsEval: parallel comparison and analysis of gene structure annotations
Source: BMC Bioinformatics. 2012 Aug 1;13:187. doi: 10.1186/1471-2105-13-187 (PMC3439248; doi:10.1186/1471-2105-13-187)
Supplement: Additional file 1 — Supplemental data. The file StandageBrendel-7-6-12-SupplementalData.tar.gz is a gzip-commpressed tar archive that stores a self-contained web page. This page includes supplemental information for users regarding the use cases and benchmarks described in the paper, providing detailed instructions for obtaining the corresponding data and code for carrying out the use cases and benchmarks. [file 1471-2105-13-187-S1.gz › supplemental-data/index_files/css.css]

a.mediafile{background:transparent url(file.png) 0px 1px no-repeat;padding-left:18px;padding-bottom:1px;}a.mf_sxi{background-image:url(sxi.png)}a.mf_htm{background-image:url(htm.png)}a.mf_tgz{background-image:url(tgz.png)}a.mf_jpg{background-image:url(jpg.png)}a.mf_deb{background-image:url(deb.png)}a.mf_odf{background-image:url(odf.png)}a.mf_rar{background-image:url(rar.png)}a.mf_odt{background-image:url(odt.png)}a.mf_gif{background-image:url(gif.png)}a.mf_conf{background-image:url(conf.png)}a.mf_cpp{background-image:url(cpp.png)}a.mf_bz2{background-image:url(bz2.png)}a.mf_doc{background-image:url(doc.png)}a.mf_py{background-image:url(py.png)}a.mf_png{background-image:url(png.png)}a.mf_jpeg{background-image:url(jpeg.png)}a.mf_xml{background-image:url(xml.png)}a.mf_java{background-image:url(java.png)}a.mf_js{background-image:url(js.png)}a.mf_rpm{background-image:url(rpm.png)}a.mf_rtf{background-image:url(rtf.png)}a.mf_odg{background-image:url(odg.png)}a.mf_odp{background-image:url(odp.png)}a.mf_zip{background-image:url(zip.png)}a.mf_php{background-image:url(php.png)}a.mf_rb{background-image:url(rb.png)}a.mf_c{background-image:url(c.png)}a.mf_ods{background-image:url(ods.png)}a.mf_ppt{background-image:url(ppt.png)}a.mf_html{background-image:url(html.png)}a.mf_sxd{background-image:url(sxd.png)}a.mf_sxw{background-image:url(sxw.png)}a.mf_odc{background-image:url(odc.png)}a.mf_txt{background-image:url(txt.png)}a.mf_css{background-image:url(css.png)}a.mf_swf{background-image:url(swf.png)}a.mf_lua{background-image:url(lua.png)}a.mf_cs{background-image:url(cs.png)}a.mf_sxc{background-image:url(sxc.png)}a.mf_odi{background-image:url(odi.png)}a.mf_gz{background-image:url(gz.png)}a.mf_tar{background-image:url(tar.png)}a.mf_ps{background-image:url(ps.png)}a.mf_xls{background-image:url(xls.png)}a.mf_pl{background-image:url(pl.png)}a.mf_pdf{background-image:url(pdf.png)}body{font:10pt "Lucida Grande",Verdana,Lucida,Helvetica,Arial,sans-serif;background-color:White;color:Black;}table{font-size:100%;padding:0;margin:0;}tr,td,th{padding:0;margin:0;}img{border:0;}a{color:#000;text-decoration:none;background:none !important;}div.meta{clear:both;margin-top:1em;font-size:70%;text-align:right;}div.notify,div.info,div.success,div.error,div.breadcrumbs,div.secedit{display:none;}a.urlextern:after{content:" [" attr(href) "]";font-size:90%;}a.interwiki:after{content:" [" attr(href) "]";font-size:90%;}a.mail:after{content:" [" attr(href) "]";font-size:90%;}a.wikilink1{text-decoration:underline;}div.page{text-align:justify;}h1,h2,h3,h4,h5{color:Black;background-color:transparent;font-family:"Lucida Grande",Verdana,Lucida,Helvetica,Arial,sans-serif;font-size:100%;font-weight:normal;margin-left:0;margin-right:0;margin-top:0;margin-bottom:1em;padding-left:0;padding-right:0;padding-top:0.5em;padding-bottom:0;border-bottom:1px solid #000;clear:left;}h1{font-size:160%;font-weight:bold;}h2{font-size:150%;}h3{font-size:140%;border-bottom:none;}h4{font-size:120%;border-bottom:none;}h5{font-size:100%;border-bottom:none;}img.media{margin:3px;}img.medialeft{border:0;float:left;margin:0 1.5em 0 0;}img.mediaright{border:0;float:right;margin:0 0 0 1.5em;}ul{line-height:1.5em;list-style-type:square;margin:0 0 1em 3.5em;padding:0;}ol{line-height:1.5em;margin:0 0 1em 3.5em;padding:0;font-weight:normal;}div.dokuwiki li ul{margin-bottom:0;}div.dokuwiki li ol{margin-bottom:0;}div.dokuwiki ol{list-style-type:decimal;}div.dokuwiki ol ol{list-style-type:upper-roman;}div.dokuwiki ol ol ol{list-style-type:lower-alpha;}div.dokuwiki ol ol ol ol{list-style-type:lower-greek;}span.li{font-weight:normal;}pre.pre{font-size:8pt;padding:0.5em;border:1px dashed #000;color:Black;overflow:visible;}pre.code{font-size:8pt;padding:0.5em;border:1px dashed #000;color:Black;overflow:visible;}code{font-size:120%;}pre.file{font-size:8pt;padding:0.5em;border:1px dotted #000;color:Black;overflow:visible;}div.footnotes{clear:both;border-top:1px solid #000;padding-left:1em;margin-top:1em;}div.fn{font-size:90%;}a.fn_top{vertical-align:super;font-size:80%;}a.fn_bot{vertical-align:super;font-size:80%;font-weight:bold;}acronym{border:0;}table.inline{font-size:80%;background-color:#fff;border-spacing:0px;border-collapse:collapse;}table.inline th{padding:3px;border:1px solid #000;border-bottom:2px solid #000;}table.inline td{padding:3px;border:1px solid #000;}.leftalign{text-align:left;}.centeralign{text-align:center;}.rightalign{text-align:right;}.toc,.footerinc,.header,.bar,.user{display:none;}
