# Supplementary material for: ParsEval: parallel comparison and analysis of gene structure annotations
Source: BMC Bioinformatics. 2012 Aug 1;13:187. doi: 10.1186/1471-2105-13-187 (PMC3439248; doi:10.1186/1471-2105-13-187)
Supplement: Additional file 1 — Supplemental data. The file StandageBrendel-7-6-12-SupplementalData.tar.gz is a gzip-commpressed tar archive that stores a self-contained web page. This page includes supplemental information for users regarding the use cases and benchmarks described in the paper, providing detailed instructions for obtaining the corresponding data and code for carrying out the use cases and benchmarks. [file 1471-2105-13-187-S1.gz › supplemental-data/index_files/css_002.css]

a.mediafile{background:transparent url(file.png) 0px 1px no-repeat;padding-left:18px;padding-bottom:1px;}a.mf_sxi{background-image:url(sxi.png)}a.mf_htm{background-image:url(htm.png)}a.mf_tgz{background-image:url(tgz.png)}a.mf_jpg{background-image:url(jpg.png)}a.mf_deb{background-image:url(deb.png)}a.mf_odf{background-image:url(odf.png)}a.mf_rar{background-image:url(rar.png)}a.mf_odt{background-image:url(odt.png)}a.mf_gif{background-image:url(gif.png)}a.mf_conf{background-image:url(conf.png)}a.mf_cpp{background-image:url(cpp.png)}a.mf_bz2{background-image:url(bz2.png)}a.mf_doc{background-image:url(doc.png)}a.mf_py{background-image:url(py.png)}a.mf_png{background-image:url(png.png)}a.mf_jpeg{background-image:url(jpeg.png)}a.mf_xml{background-image:url(xml.png)}a.mf_java{background-image:url(java.png)}a.mf_js{background-image:url(js.png)}a.mf_rpm{background-image:url(rpm.png)}a.mf_rtf{background-image:url(rtf.png)}a.mf_odg{background-image:url(odg.png)}a.mf_odp{background-image:url(odp.png)}a.mf_zip{background-image:url(zip.png)}a.mf_php{background-image:url(php.png)}a.mf_rb{background-image:url(rb.png)}a.mf_c{background-image:url(c.png)}a.mf_ods{background-image:url(ods.png)}a.mf_ppt{background-image:url(ppt.png)}a.mf_html{background-image:url(html.png)}a.mf_sxd{background-image:url(sxd.png)}a.mf_sxw{background-image:url(sxw.png)}a.mf_odc{background-image:url(odc.png)}a.mf_txt{background-image:url(txt.png)}a.mf_css{background-image:url(css.png)}a.mf_swf{background-image:url(swf.png)}a.mf_lua{background-image:url(lua.png)}a.mf_cs{background-image:url(cs.png)}a.mf_sxc{background-image:url(sxc.png)}a.mf_odi{background-image:url(odi.png)}a.mf_gz{background-image:url(gz.png)}a.mf_tar{background-image:url(tar.png)}a.mf_ps{background-image:url(ps.png)}a.mf_xls{background-image:url(xls.png)}a.mf_pl{background-image:url(pl.png)}a.mf_pdf{background-image:url(pdf.png)}div.clearer{clear:both;line-height:0;height:0;overflow:hidden;}div.no{display:inline;margin:0;padding:0;}.hidden{display:none;}div.error{background:#fcc url(/~standage/labnotebook/lib/styles/../images/error.png) 0.5em 0px no-repeat;color:#000;border-bottom:1px solid #faa;font-size:90%;margin:0;padding-left:3em;overflow:hidden;}div.info{background:#ccf url(/~standage/labnotebook/lib/styles/../images/info.png) 0.5em 0px no-repeat;color:#000;border-bottom:1px solid #aaf;font-size:90%;margin:0;padding-left:3em;overflow:hidden;}div.success{background:#cfc url(/~standage/labnotebook/lib/styles/../images/success.png) 0.5em 0px no-repeat;color:#000;border-bottom:1px solid #afa;font-size:90%;margin:0;padding-left:3em;overflow:hidden;}div.notify{background:#ffc url(/~standage/labnotebook/lib/styles/../images/notify.png) 0.5em 0px no-repeat;color:#000;border-bottom:1px solid #ffa;font-size:90%;margin:0;padding-left:3em;overflow:hidden;}.medialeft{float:left;}.mediaright{float:right;}.mediacenter{display:block;margin-left:auto;margin-right:auto;}.leftalign{text-align:left;}.centeralign{text-align:center;}.rightalign{text-align:right;}em.u{font-style:normal;text-decoration:underline;}em em.u{font-style:italic;}.code .br0{color:#6c6;}.code .co0{color:#808080;font-style:italic;}.code .co1{color:#808080;font-style:italic;}.code .co2{color:#808080;font-style:italic;}.code .co3{color:#808080;}.code .coMULTI{color:#808080;font-style:italic;}.code .es0{color:#009;font-weight:bold;}.code .kw1{color:#b1b100;}.code .kw2{color:#000;font-weight:bold;}.code .kw3{color:#006;}.code .kw4{color:#933;}.code .kw5{color:#00f;}.code .me1{color:#060;}.code .me2{color:#060;}.code .nu0{color:#c6c;}.code .re0{color:#00f;}.code .re1{color:#00f;}.code .re2{color:#00f;}.code .re3{color:#f33;font-weight:bold;}.code .re4{color:#099;}.code .st0{color:#f00;}.code .sy0{color:#6c6;}#config__manager div.success,#config__manager div.error,#config__manager div.info{background-position:0.5em;padding:0.5em;text-align:center;}#config__manager fieldset{margin:1em;width:auto;margin-bottom:2em;background-color:#dee7ec;color:#000;padding:0 1em;}#config__manager legend{font-size:1.25em;}#config__manager form{}#config__manager table{margin:1em 0;width:100%;}#config__manager fieldset td{text-align:left;}#config__manager fieldset td.value{width:31em;}#config__manager td.label{padding:0.8em 0 0.6em 1em;vertical-align:top;}#config__manager td.label label{clear:left;display:block;}#config__manager td.label img{padding:0 10px;vertical-align:middle;float:right;}#config__manager td.label span.outkey{font-size:70%;margin-top:-1.7em;margin-left:-1em;display:block;background-color:#fff;color:#666;float:left;padding:0 0.1em;position:relative;z-index:1;}#config__manager td input.edit{width:30em;}#config__manager td .input{width:30.8em;}#config__manager td select.edit{}#config__manager td textarea.edit{width:27.5em;height:4em;}#config__manager tr .input,#config__manager tr input,#config__manager tr textarea,#config__manager tr select{background-color:#fff;color:#000;}#config__manager tr.default .input,#config__manager tr.default input,#config__manager tr.default textarea,#config__manager tr.default select,#config__manager .selectiondefault{background-color:#cdf;color:#000;}#config__manager tr.protected .input,#config__manager tr.protected input,#config__manager tr.protected textarea,#config__manager tr.protected select,#config__manager tr.protected .selection{background-color:#fcc!important;color:#000 !important;}#config__manager td.error{background-color:red;color:#000;}#config__manager .selection{width:14.8em;float:left;margin:0 0.3em 2px 0;}#config__manager .selection label{float:right;width:14em;font-size:90%;}* html #config__manager .selection label{padding-top:2px;}#config__manager .selection input.checkbox{padding-left:0.7em;}#config__manager .other{clear:both;padding-top:0.5em;}#config__manager .other label{padding-left:2px;font-size:90%;}#user__manager tr.disabled{color:#6f6f6f;background:#e4e4e4;}#user__manager tr.user_info{vertical-align:top;}#user__manager div.edit_user{width:46%;float:left;}#user__manager table{margin-bottom:1em;}#user__manager input.button[disabled]{color:#ccc!important;border-color:#ccc!important;}#plugin__manager{}#plugin__manager h2{margin-left:0;}#plugin__manager form{display:block;margin:0;padding:0;}#plugin__manager legend{display:none;}#plugin__manager fieldset{width:auto;}#plugin__manager .button{margin:0;}#plugin__manager p,#plugin__manager label{text-align:left;}#plugin__manager .hidden{display:none;}#plugin__manager .new{background:#dee7ec;}#plugin__manager input[disabled]{color:#ccc;border-color:#ccc;}#plugin__manager .pm_menu,#plugin__manager .pm_info{margin-left:0;text-align:left;}#plugin__manager .pm_menu{float:left;width:48%;}#plugin__manager .pm_info{float:right;width:50%;}#plugin__manager .common{}#plugin__manager .common form{}#plugin__manager .common fieldset{margin:0;padding:0 0 1.0em 0;text-align:left;border:none;}#plugin__manager .common label{padding:0 0 0.5em 0;}#plugin__manager .common input{}#plugin__manager .common input.edit{width:24em;margin:0.5em;}#plugin__manager .common .button{}#plugin__manager form.plugins{}#plugin__manager .plugins fieldset{color:#000;background:#fff;text-align:right;border-top:none;border-right:none;border-left:none;}#plugin__manager .plugins fieldset.protected{background:#fdd;color:#000;}#plugin__manager .plugins fieldset.disabled{background:#e0e0e0;color:#a8a8a8;}#plugin__manager .plugins .legend{color:#000;background:inherit;display:block;margin:0;padding:0;font-size:1em;line-height:1.4em;font-weight:normal;text-align:left;float:left;padding:0;clear:none;}#plugin__manager .plugins .button{font-size:95%;}#plugin__manager .plugins fieldset.buttons{border:none;}#plugin__manager .plugins fieldset.buttons .button{float:left;}#plugin__manager .pm_info h3{margin-left:0;}#plugin__manager .pm_info dl{margin:1em 0;padding:0;}#plugin__manager .pm_info dt{width:6em;float:left;clear:left;margin:0;padding:0;}#plugin__manager .pm_info dd{margin:0 0 0 7em;padding:0;background:none;}#plugin__manager .plugins .enable{float:left;width:auto;margin-right:0.5em;}div#acl_manager div#acl__tree{font-size:90%;width:25%;height:300px;float:left;overflow:auto;border:1px solid #8cacbb;text-align:left;}div#acl_manager div#acl__tree a.cur{background-color:#ff9;font-weight:bold;}div#acl_manager div#acl__tree ul{list-style-type:none;margin:0;padding:0;}div#acl_manager div#acl__tree li{padding-left:1em;}div#acl_manager div#acl__tree ul img{margin-right:0.25em;cursor:pointer;}div#acl_manager div#acl__detail{width:73%;height:300px;float:right;overflow:auto;}div#acl_manager div#acl__detail fieldset{width:90%;}div#acl_manager div#acl__detail div#acl__user{border:1px solid #8cacbb;padding:0.5em;margin-bottom:0.6em;}div#acl_manager table.inline{width:100%;margin:0;}div#acl_manager .aclgroup{background:transparent url(/~standage/labnotebook/lib/plugins/acl/pix/group.png) 0px 1px no-repeat;padding:1px 0px 1px 18px;}div#acl_manager .acluser{background:transparent url(/~standage/labnotebook/lib/plugins/acl/pix/user.png) 0px 1px no-repeat;padding:1px 0px 1px 18px;}div#acl_manager .aclpage{background:transparent url(/~standage/labnotebook/lib/plugins/acl/pix/page.png) 0px 1px no-repeat;padding:1px 0px 1px 18px;}div#acl_manager .aclns{background:transparent url(/~standage/labnotebook/lib/plugins/acl/pix/ns.png) 0px 1px no-repeat;padding:1px 0px 1px 18px;}div#acl_manager label.disabled{color:#666!important;}#acl_manager label{text-align:left;font-weight:normal;display:inline;}#acl_manager table{margin-left:10%;width:80%;}#acl_manager table tr{background-color:inherit;}#acl_manager table tr:hover{background-color:#dee7ec;}div.dokuwiki .header{padding:3px 0 0 2px;}div.dokuwiki .pagename{float:left;font-size:200%;font-weight:bolder;color:#dee7ec;text-align:left;vertical-align:middle;}div.dokuwiki .pagename a{color:#436976 !important;text-decoration:none !important;}div.dokuwiki .logo{float:right;font-size:220%;font-weight:bolder;text-align:right;vertical-align:middle;}div.dokuwiki .logo a{color:#dee7ec !important;text-decoration:none !important;font-variant:small-caps;letter-spacing:2pt;}div.dokuwiki .bar{border-top:1px solid #8cacbb;border-bottom:1px solid #8cacbb;background:#dee7ec;padding:0.1em 0.15em;clear:both;}div.dokuwiki .bar-left{float:left;}div.dokuwiki .bar-right{float:right;text-align:right;}div.dokuwiki #bar__bottom{margin-bottom:3px;}div.dokuwiki div.meta{clear:both;margin-top:1em;color:#638c9c;font-size:70%;}div.dokuwiki div.meta div.user{float:left;}div.dokuwiki div.meta div.doc{text-align:right;}*{padding:0;margin:0;}body{font:80% "Lucida Grande",Verdana,Lucida,Helvetica,Arial,sans-serif;background-color:#fff;color:#000;}div.dokuwiki div.page{margin:4px 2em 0 1em;text-align:justify;}div.dokuwiki table{font-size:100%;}div.dokuwiki tr,div.dokuwiki td,div.dokuwiki th{}div.dokuwiki img{border:0;}div.dokuwiki p,div.dokuwiki blockquote,div.dokuwiki table,div.dokuwiki pre{margin:0 0 1.0em 0;}div.dokuwiki hr{border:0px;border-top:1px solid #8cacbb;text-align:center;height:0px;}div.dokuwiki div.nothing{text-align:center;margin:2em;}div.dokuwiki form{border:none;display:inline;}div.dokuwiki label.block{display:block;text-align:right;font-weight:bold;}div.dokuwiki label.simple{display:block;text-align:left;font-weight:normal;}div.dokuwiki label.block input.edit{width:50%;}div.dokuwiki fieldset{width:300px;text-align:center;border:1px solid #8cacbb;padding:0.5em;margin:auto;}div.dokuwiki textarea.edit{font-family:monospace;font-size:14px;color:#000;background-color:#fff;border:1px solid #8cacbb;padding:0.3em 0 0 0.3em;width:100%;}html>body div.dokuwiki textarea.edit{background:#fff url(/~standage/labnotebook/lib/tpl/default/images/inputshadow.png) repeat-x top;}div.dokuwiki input.edit,div.dokuwiki select.edit{font-size:100%;border:1px solid #8cacbb;color:#000;background-color:#fff;vertical-align:middle;margin:1px;padding:0.20em 0.3em;display:inline;}html>body div.dokuwiki input.edit,html>body div.dokuwiki select.edit{background:#fff url(/~standage/labnotebook/lib/tpl/default/images/inputshadow.png) repeat-x top;}div.dokuwiki select.edit{padding:0.1em 0;}div.dokuwiki input.missing{font-size:100%;border:1px solid #8cacbb;color:#000;background-color:#fcc;vertical-align:middle;margin:1px;padding:0.20em 0.3em;display:inline;}div.dokuwiki textarea.edit[disabled],div.dokuwiki textarea.edit[readonly],div.dokuwiki input.edit[disabled],div.dokuwiki input.edit[readonly],div.dokuwiki input.button[disabled],div.dokuwiki select.edit[disabled]{background-color:#f5f5f5!important;color:#666!important;}div.dokuwiki div.toolbar,div.dokuwiki div#wiki__editbar{margin:2px 0;text-align:left;}div.dokuwiki div#size__ctl{float:right;width:60px;height:2.7em;}div.dokuwiki #size__ctl img{cursor:pointer;}div.dokuwiki div#wiki__editbar div.editButtons{float:left;padding:0 1.0em 0.7em 0;}div.dokuwiki div#wiki__editbar div.summary{float:left;}div.dokuwiki .nowrap{white-space:nowrap;}div.dokuwiki div#draft__status{float:right;color:#638c9c;}div.dokuwiki div.license{padding:0.5em;font-size:90%;text-align:center;}div.dokuwiki form#dw__editform div.license{clear:left;font-size:90%;}div.dokuwiki input.button,div.dokuwiki button.button{border:1px solid #8cacbb;color:#000;background-color:#fff;vertical-align:middle;text-decoration:none;font-size:100%;cursor:pointer;margin:1px;padding:0.125em 0.4em;}html>body div.dokuwiki input.button,html>body div.dokuwiki button.button{background:#fff url(/~standage/labnotebook/lib/tpl/default/images/buttonshadow.png) repeat-x bottom;}* html div.dokuwiki input.button,* html div.dokuwiki button.button{height:1.8em;}div.dokuwiki div.secedit input.button{border:1px solid #8cacbb;color:#000;background-color:#fff;vertical-align:middle;text-decoration:none;margin:0;padding:0;font-size:10px;cursor:pointer;float:right;display:inline;}div.dokuwiki div.pagenav{margin:1em 0 0 0;}div.dokuwiki div.pagenav-prev{text-align:right;float:left;width:49%}div.dokuwiki div.pagenav-next{text-align:left;float:right;width:49%}div.dokuwiki a:link,div.dokuwiki a:visited{color:#436976;text-decoration:none;}div.dokuwiki a:hover,div.dokuwiki a:active{color:#000;text-decoration:underline;}div.dokuwiki h1 a,div.dokuwiki h2 a,div.dokuwiki h3 a,div.dokuwiki h4 a,div.dokuwiki h5 a,div.dokuwiki a.nolink{color:#000 !important;text-decoration:none !important;}div.dokuwiki a.urlextern{background:transparent url(/~standage/labnotebook/lib/tpl/default/images/link_icon.gif) 0px 1px no-repeat;padding:1px 0px 1px 16px;}div.dokuwiki a.windows{background:transparent url(/~standage/labnotebook/lib/tpl/default/images/windows.gif) 0px 1px no-repeat;padding:1px 0px 1px 16px;}div.dokuwiki a.interwiki{}div.dokuwiki a.media{}div.dokuwiki a.urlextern:link,div.dokuwiki a.windows:link,div.dokuwiki a.interwiki:link{color:#436976;}div.dokuwiki a.urlextern:visited,div.dokuwiki a.windows:visited,div.dokuwiki a.interwiki:visited{color:purple;}div.dokuwiki a.urlextern:hover,div.dokuwiki a.urlextern:active,div.dokuwiki a.windows:hover,div.dokuwiki a.windows:active,div.dokuwiki a.interwiki:hover,div.dokuwiki a.interwiki:active{color:#000;}div.dokuwiki a.mail{background:transparent url(/~standage/labnotebook/lib/tpl/default/images/mail_icon.gif) 0px 1px no-repeat;padding:1px 0px 1px 16px;}div.dokuwiki a.wikilink1{color:#090 !important;}div.dokuwiki a.wikilink2{color:#f30 !important;text-decoration:none !important;border-bottom:dashed 1px #f30 !important;}div.dokuwiki div.preview{background-color:#f5f5f5;margin:0 0 0 2em;padding:4px;border:1px dashed #000;}div.dokuwiki div.breadcrumbs{background-color:#f5f5f5;color:#666;font-size:80%;padding:0 0 0 4px;}div.dokuwiki span.user{color:#ccc;font-size:90%;}div.dokuwiki li.minor{color:#666;font-style:italic;}div.dokuwiki img.media{margin:3px;}div.dokuwiki img.medialeft{border:0;float:left;margin:0 1.5em 0 0;}div.dokuwiki img.mediaright{border:0;float:right;margin:0 0 0 1.5em;}div.dokuwiki img.mediacenter{border:0;display:block;margin:0 auto;}div.dokuwiki img.middle{vertical-align:middle;}div.dokuwiki acronym{cursor:help;border-bottom:1px dotted #000;}div.dokuwiki h1,div.dokuwiki h2,div.dokuwiki h3,div.dokuwiki h4,div.dokuwiki h5{color:#000;background-color:inherit;font-size:100%;font-weight:normal;margin:0 0 1em 0;padding:0.5em 0 0 0;border-bottom:1px solid #8cacbb;clear:left;}div.dokuwiki h1{font-size:160%;margin-left:0px;font-weight:bold;}div.dokuwiki h2{font-size:150%;margin-left:20px;}div.dokuwiki h3{font-size:140%;margin-left:40px;border-bottom:none;font-weight:bold;}div.dokuwiki h4{font-size:120%;margin-left:60px;border-bottom:none;font-weight:bold;}div.dokuwiki h5{font-size:100%;margin-left:80px;border-bottom:none;font-weight:bold;}div.dokuwiki div.level1{margin-left:3px;}div.dokuwiki div.level2{margin-left:23px;}div.dokuwiki div.level3{margin-left:43px;}div.dokuwiki div.level4{margin-left:63px;}div.dokuwiki div.level5{margin-left:83px;}div.dokuwiki ul{line-height:1.5em;list-style-type:square;list-style-image:none;margin:0 0 1em 3.5em;color:#638c9c;}div.dokuwiki ol{line-height:1.5em;list-style-image:none;margin:0 0 1em 3.5em;color:#638c9c;font-weight:bold;}div.dokuwiki li ul,div.dokuwiki li ol{margin:0 0 0 1.5em;}div.dokuwiki .li{color:#000;font-weight:normal;}div.dokuwiki ol{list-style-type:decimal;}div.dokuwiki ol ol{list-style-type:upper-roman;}div.dokuwiki ol ol ol{list-style-type:lower-alpha;}div.dokuwiki ol ol ol ol{list-style-type:lower-greek;}div.dokuwiki li.open{list-style-image:url(/~standage/labnotebook/lib/tpl/default/images/open.gif);}div.dokuwiki li.closed{list-style-image:url(/~standage/labnotebook/lib/tpl/default/images/closed.gif);}div.dokuwiki blockquote{border-left:2px solid #8cacbb;padding-left:3px;}div.dokuwiki pre{font-size:120%;padding:0.5em;border:1px dashed #8cacbb;color:#000;overflow:auto;}div.dokuwiki pre.pre{background-color:#f7f9fa;}div.dokuwiki pre.code{background-color:#f7f9fa;}div.dokuwiki pre.file{background-color:#dee7ec;}div.dokuwiki dl.file,div.dokuwiki dl.code{margin-top:2em;margin-bottom:2.5em;}div.dokuwiki dl.file dt,div.dokuwiki dl.code dt{border:1px dashed #8cacbb;display:inline;padding:0.1em 1em;margin-left:2em;}div.dokuwiki dl.code dt a,div.dokuwiki dl.file dt a{color:#000;}div.dokuwiki dl.code dt{background-color:#f7f9fa;border-bottom:1px solid #f7f9fa;}div.dokuwiki dl.file dt{background-color:#dee7ec;border-bottom:1px solid #dee7ec;}div.dokuwiki code{font-size:120%;}div.dokuwiki table.inline{background-color:#fff;border-spacing:0px;border-collapse:collapse;}div.dokuwiki table.inline th{padding:3px;border:1px solid #8cacbb;background-color:#dee7ec;}div.dokuwiki table.inline td{padding:3px;border:1px solid #8cacbb;}div.dokuwiki div.toc{margin:1.2em 0 0 2em;float:right;width:200px;font-size:80%;clear:both;}div.dokuwiki div.tocheader{border:1px solid #8cacbb;background-color:#dee7ec;text-align:left;font-weight:bold;padding:3px;margin-bottom:2px;}div.dokuwiki span.toc_open,div.dokuwiki span.toc_close{border:0.4em solid #dee7ec;float:right;display:block;margin:0.4em 3px 0 0;}div.dokuwiki span.toc_open span,div.dokuwiki span.toc_close span{display:none;}div.dokuwiki span.toc_open{margin-top:0.4em;border-top:0.4em solid #000;}div.dokuwiki span.toc_close{margin-top:0;border-bottom:0.4em solid #000;}div.dokuwiki #toc__inside{border:1px solid #8cacbb;background-color:#fff;text-align:left;padding:0.5em 0 0.7em 0;}div.dokuwiki ul.toc{list-style-type:none;list-style-image:none;line-height:1.2em;padding-left:1em;margin:0;}div.dokuwiki ul.toc li{background:transparent url(/~standage/labnotebook/lib/tpl/default/images/tocdot2.gif) 0 0.6em no-repeat;padding-left:0.4em;}div.dokuwiki ul.toc li.clear{background-image:none;padding-left:0.4em;}div.dokuwiki a.toc:link,div.dokuwiki a.toc:visited{color:#436976;}div.dokuwiki a.toc:hover,div.dokuwiki a.toc:active{color:#000;}div.dokuwiki table.diff{background-color:#fff;width:100%;}div.dokuwiki td.diff-blockheader{font-weight:bold;}div.dokuwiki table.diff th{border-bottom:1px solid #8cacbb;font-size:110%;width:50%;font-weight:normal;text-align:left;}div.dokuwiki table.diff th a{font-weight:bold;}div.dokuwiki table.diff th span.user{color:#000;font-size:80%;}div.dokuwiki table.diff th span.sum{font-size:80%;font-weight:bold;}div.dokuwiki table.diff th.minor{font-style:italic;}div.dokuwiki table.diff td{font-family:monospace;font-size:100%;}div.dokuwiki td.diff-addedline{background-color:#dfd;}div.dokuwiki td.diff-deletedline{background-color:#ffb;}div.dokuwiki td.diff-context{background-color:#f5f5f5;}div.dokuwiki table.diff td.diff-addedline strong,div.dokuwiki table.diff td.diff-deletedline strong{color:red;}div.dokuwiki div.footnotes{clear:both;border-top:1px solid #8cacbb;padding-left:1em;margin-top:1em;}div.dokuwiki div.fn{font-size:90%;}div.dokuwiki a.fn_bot{font-weight:bold;}div.insitu-footnote{font-size:80%;line-height:1.2em;border:1px solid #8cacbb;background-color:#f7f9fa;text-align:left;padding:4px;max-width:40%;}* html .insitu-footnote pre.code,* html .insitu-footnote pre.file{padding-bottom:18px;}div.dokuwiki .search_result{margin-bottom:6px;padding:0 10px 0 30px;}div.dokuwiki .search_snippet{color:#ccc;font-size:12px;margin-left:20px;}div.dokuwiki .search_sep{color:#000;}div.dokuwiki .search_hit{color:#000;background-color:#ff9;}div.dokuwiki strong.search_hit{font-weight:normal;}div.dokuwiki div.search_quickresult{margin:0 0 15px 30px;padding:0 10px 10px 0;border-bottom:1px dashed #8cacbb;}div.dokuwiki div.search_quickresult h3{margin:0 0 1.0em 0;font-size:1em;font-weight:bold;}div.dokuwiki ul.search_quickhits{margin:0 0 0.5em 1.0em;}div.dokuwiki ul.search_quickhits li{margin:0 1.0em 0 1.0em;float:left;width:30%;}div.dokuwiki div.section_highlight{background-color:#dee7ec;}div.footerinc{text-align:center;}.footerinc a img{opacity:0.5;border:0;}.footerinc a:hover img{opacity:1;}div.dokuwiki div.ajax_qsearch{position:absolute;right:237px;;width:200px;opacity:0.9;display:none;font-size:80%;line-height:1.2em;border:1px solid #8cacbb;background-color:#f7f9fa;text-align:left;padding:4px;}button.toolbutton{background-color:#fff;padding:0px;margin:0 1px 0 0;border:1px solid #8cacbb;cursor:pointer;}html>body button.toolbutton{background:#fff url(/~standage/labnotebook/lib/tpl/default/images/buttonshadow.png) repeat-x bottom;}div.picker{width:250px;border:1px solid #8cacbb;background-color:#dee7ec;}div.pk_hl{width:125px;}button.pickerbutton{padding:0px;margin:0 1px 1px 0;border:0;background-color:transparent;font-size:80%;cursor:pointer;}div.dokuwiki div.img_big{float:left;margin-right:0.5em;}div.dokuwiki dl.img_tags dt{font-weight:bold;background-color:#dee7ec;}div.dokuwiki dl.img_tags dd{background-color:#f5f5f5;}div.dokuwiki div.imagemeta{color:#666;font-size:70%;line-height:95%;}div.dokuwiki div.imagemeta img.thumb{float:left;margin-right:0.1em;}#media__manager{height:100%;overflow:hidden;}#media__left{width:30%;border-right:solid 1px #8cacbb;height:100%;overflow:auto;position:absolute;left:0;}#media__right{width:69.7%;height:100%;overflow:auto;position:absolute;right:0;}#media__manager h1{margin:0;padding:0;margin-bottom:0.5em;}#media__tree img{float:left;padding:0.5em 0.3em 0 0;}#media__tree ul{list-style-type:none;list-style-image:none;margin-left:1.5em;}#media__tree li{clear:left;list-style-type:none;list-style-image:none;}*+html #media__tree li,* html #media__tree li{border:1px solid #fff;}#media__opts{padding-left:1em;margin-bottom:0.5em;}#media__opts input{float:left;display:block;margin-top:4px;position:absolute;}*+html #media__opts input,* html #media__opts input{position:static;}#media__opts label{display:block;float:left;margin-left:20px;margin-bottom:4px;}*+html #media__opts label,* html #media__opts label{margin-left:10px;}#media__opts br{clear:left;}#media__content img.load{margin:1em auto;}#media__content #scroll__here{border:1px dashed #8cacbb;}#media__content .odd{background-color:#f7f9fa;padding:0.4em;}#media__content .even{padding:0.4em;}#media__content a.mediafile{margin-right:1.5em;font-weight:bold;}#media__content div.detail{padding:0.3em 0 0.3em 2em;}#media__content div.detail div.thumb{float:left;width:130px;text-align:center;margin-right:0.4em;}#media__content img.btn{vertical-align:text-bottom;}#media__content div.example{color:#666;margin-left:1em;}#media__content div.upload{font-size:90%;padding:0 0.5em 0.5em 0.5em;}#media__content form#dw__upload,#media__content div#dw__flashupload{display:block;border-bottom:solid 1px #8cacbb;padding:0 0.5em 1em 0.5em;}#media__content form#dw__upload fieldset{padding:0;margin:0;border:none;width:auto;}#media__content form#dw__upload p{text-align:left;padding:0.25em 0;margin:0;line-height:1.0em;}#media__content form#dw__upload label.check{float:none;width:auto;margin-left:11.5em;}#media__content form.meta{display:block;padding:0 0 1em 0;}#media__content form.meta label{display:block;width:25%;float:left;font-weight:bold;margin-left:1em;clear:left;}#media__content form.meta .edit{font:100% "Lucida Grande",Verdana,Lucida,Helvetica,Arial,sans-serif;float:left;width:70%;padding-right:0;padding-left:0.2em;margin:2px;}#media__content form.meta textarea.edit{height:8em;}#media__content form.meta div.metafield{clear:left;}#media__content form.meta div.buttons{clear:left;margin-left:20%;padding-left:1em;}.dokuwiki ul.admin_tasks{font-size:115%;float:left;width:40%;list-style-type:none;}.dokuwiki ul.admin_tasks li{line-height:22px;padding-left:35px;margin:1em 0;background:transparent none no-repeat scroll 0 0;text-align:left;}.dokuwiki ul.admin_tasks li div.li{font-weight:bold;}.dokuwiki ul.admin_tasks li.admin_acl{background-image:url(/~standage/labnotebook/lib/tpl/default/../../images/admin/acl.png);}.dokuwiki ul.admin_tasks li.admin_usermanager{background-image:url(/~standage/labnotebook/lib/tpl/default/../../images/admin/usermanager.png);}.dokuwiki ul.admin_tasks li.admin_plugin{background-image:url(/~standage/labnotebook/lib/tpl/default/../../images/admin/plugin.png);}.dokuwiki ul.admin_tasks li.admin_config{background-image:url(/~standage/labnotebook/lib/tpl/default/../../images/admin/config.png);}.dokuwiki ul.admin_tasks li.admin_revert{background-image:url(/~standage/labnotebook/lib/tpl/default/../../images/admin/revert.png);}.dokuwiki ul.admin_tasks li.admin_popularity{background-image:url(/~standage/labnotebook/lib/tpl/default/../../images/admin/popularity.png);}#link__wiz{position:absolute;display:block;z-index:99;width:300px;height:250px;padding:0;margin:0;overflow:hidden;border:1px solid #8cacbb;background-color:#f5f5f5;text-align:center;}#link__wiz_header{background-color:#dee7ec;height:16px;margin-bottom:5px;}#link__wiz_close{cursor:pointer;margin:0;}#link__wiz_result{background-color:#fff;width:293px;height:193px;overflow:auto;border:1px solid #8cacbb;margin:3px auto;text-align:left;}#link__wiz_result div.type_u{padding:3px 3px 3px 22px;background:transparent url(/~standage/labnotebook/lib/tpl/default/../../images/up.png) 3px 3px no-repeat;}#link__wiz_result div.type_f{padding:3px 3px 3px 22px;background:transparent url(/~standage/labnotebook/lib/tpl/default/../../images/page.png) 3px 3px no-repeat;}#link__wiz_result div.type_d{padding:3px 3px 3px 22px;background:transparent url(/~standage/labnotebook/lib/tpl/default/../../images/ns.png) 3px 3px no-repeat;}#link__wiz_result div.even{background-color:#f5f5f5;}#link__wiz_result div.selected{background-color:#dee7ec;}#link__wiz_result span{display:block;color:#666;}.ondrag{cursor:move;opacity:0.8;}
