# Supplementary material for: ParsEval: parallel comparison and analysis of gene structure annotations
Source: BMC Bioinformatics. 2012 Aug 1;13:187. doi: 10.1186/1471-2105-13-187 (PMC3439248; doi:10.1186/1471-2105-13-187)
Supplement: Additional file 1 — Supplemental data. The file StandageBrendel-7-6-12-SupplementalData.tar.gz is a gzip-commpressed tar archive that stores a self-contained web page. This page includes supplemental information for users regarding the use cases and benchmarks described in the paper, providing detailed instructions for obtaining the corresponding data and code for carrying out the use cases and benchmarks. [file 1471-2105-13-187-S1.gz › supplemental-data/index_files/js.php]

var DOKU_BASE='/~standage/labnotebook/';var DOKU_TPL='/~standage/labnotebook/lib/tpl/default/';var DOKU_UHN=0;var DOKU_UHC=0;LANG={"searchmedia":"Search for files","keepopen":"Keep window open on selection","hidedetails":"Hide Details","nosmblinks":"Linking to Windows shares only works in Microsoft Internet Explorer.\nYou still can copy and paste the link.","linkwiz":"Link Wizard","linkto":"Link to:","del_confirm":"Really delete selected item(s)?","mu_btn":"Upload multiple files at once","plugins":[]};var toolbar=[{"type":"format","title":"Bold Text","icon":"bold.png","key":"b","open":"**","close":"**"},{"type":"format","title":"Italic Text","icon":"italic.png","key":"i","open":"\/\/","close":"\/\/"},{"type":"format","title":"Underlined Text","icon":"underline.png","key":"u","open":"__","close":"__"},{"type":"format","title":"Code Text","icon":"mono.png","key":"c","open":"''","close":"''"},{"type":"format","title":"Strike-through Text","icon":"strike.png","key":"d","open":"<del>","close":"<\/del>"},{"type":"autohead","title":"Same Level Headline","icon":"hequal.png","key":"8","text":"Headline","mod":0},{"type":"autohead","title":"Lower Headline","icon":"hminus.png","key":"9","text":"Headline","mod":1},{"type":"autohead","title":"Higher Headline","icon":"hplus.png","key":"0","text":"Headline","mod":-1},{"type":"picker","title":"Select Headline","icon":"h.png","class":"pk_hl","list":[{"type":"format","title":"Level 1 Headline","icon":"h1.png","key":"1","open":"====== ","close":" ======\\n"},{"type":"format","title":"Level 2 Headline","icon":"h2.png","key":"2","open":"===== ","close":" =====\\n"},{"type":"format","title":"Level 3 Headline","icon":"h3.png","key":"3","open":"==== ","close":" ====\\n"},{"type":"format","title":"Level 4 Headline","icon":"h4.png","key":"4","open":"=== ","close":" ===\\n"},{"type":"format","title":"Level 5 Headline","icon":"h5.png","key":"5","open":"== ","close":" ==\\n"}]},{"type":"linkwiz","title":"Internal Link","icon":"link.png","key":"l","open":"[[","close":"]]"},{"type":"format","title":"External Link","icon":"linkextern.png","open":"[[","close":"]]","sample":"http:\/\/example.com|External Link"},{"type":"formatln","title":"Ordered List Item","icon":"ol.png","open":"  - ","close":"","key":"-"},{"type":"formatln","title":"Unordered List Item","icon":"ul.png","open":"  * ","close":"","key":"."},{"type":"insert","title":"Horizontal Rule","icon":"hr.png","insert":"\\n----\\n"},{"type":"mediapopup","title":"Add Images and other files","icon":"image.png","url":"lib\/exe\/mediamanager.php?ns=","name":"mediaselect","options":"width=750,height=500,left=20,top=20,scrollbars=yes,resizable=yes"},{"type":"picker","title":"Smileys","icon":"smiley.png","list":{"8-)":"icon_cool.gif","8-O":"icon_eek.gif","8-o":"icon_eek.gif",":-(":"icon_sad.gif",":-)":"icon_smile.gif","=)":"icon_smile2.gif",":-\/":"icon_doubt.gif",":-\\":"icon_doubt2.gif",":-?":"icon_confused.gif",":-D":"icon_biggrin.gif",":-P":"icon_razz.gif",":-o":"icon_surprised.gif",":-O":"icon_surprised.gif",":-x":"icon_silenced.gif",":-X":"icon_silenced.gif",":-|":"icon_neutral.gif",";-)":"icon_wink.gif","^_^":"icon_fun.gif",":?:":"icon_question.gif",":!:":"icon_exclaim.gif","LOL":"icon_lol.gif","FIXME":"fixme.gif","DELETEME":"delete.gif"},"icobase":"smileys"},{"type":"picker","title":"Special Chars","icon":"chars.png","list":["\u00c0","\u00e0","\u00c1","\u00e1","\u00c2","\u00e2","\u00c3","\u00e3","\u00c4","\u00e4","\u01cd","\u01ce","\u0102","\u0103","\u00c5","\u00e5","\u0100","\u0101","\u0104","\u0105","\u00c6","\u00e6","\u0106","\u0107","\u00c7","\u00e7","\u010c","\u010d","\u0108","\u0109","\u010a","\u010b","\u00d0","\u0111","\u00f0","\u010e","\u010f","\u00c8","\u00e8","\u00c9","\u00e9","\u00ca","\u00ea","\u00cb","\u00eb","\u011a","\u011b","\u0112","\u0113","\u0116","\u0117","\u0118","\u0119","\u0122","\u0123","\u011c","\u011d","\u011e","\u011f","\u0120","\u0121","\u0124","\u0125","\u00cc","\u00ec","\u00cd","\u00ed","\u00ce","\u00ee","\u00cf","\u00ef","\u01cf","\u01d0","\u012a","\u012b","\u0130","\u0131","\u012e","\u012f","\u0134","\u0135","\u0136","\u0137","\u0139","\u013a","\u013b","\u013c","\u013d","\u013e","\u0141","\u0142","\u013f","\u0140","\u0143","\u0144","\u00d1","\u00f1","\u0145","\u0146","\u0147","\u0148","\u00d2","\u00f2","\u00d3","\u00f3","\u00d4","\u00f4","\u00d5","\u00f5","\u00d6","\u00f6","\u01d1","\u01d2","\u014c","\u014d","\u0150","\u0151","\u0152","\u0153","\u00d8","\u00f8","\u0154","\u0155","\u0156","\u0157","\u0158","\u0159","\u015a","\u015b","\u015e","\u015f","\u0160","\u0161","\u015c","\u015d","\u0162","\u0163","\u0164","\u0165","\u00d9","\u00f9","\u00da","\u00fa","\u00db","\u00fb","\u00dc","\u00fc","\u01d3","\u01d4","\u016c","\u016d","\u016a","\u016b","\u016e","\u016f","\u01d6","\u01d8","\u01da","\u01dc","\u0172","\u0173","\u0170","\u0171","\u0174","\u0175","\u00dd","\u00fd","\u0178","\u00ff","\u0176","\u0177","\u0179","\u017a","\u017d","\u017e","\u017b","\u017c","\u00de","\u00fe","\u00df","\u0126","\u0127","\u00bf","\u00a1","\u00a2","\u00a3","\u00a4","\u00a5","\u20ac","\u00a6","\u00a7","\u00aa","\u00ac","\u00af","\u00b0","\u00b1","\u00f7","\u2030","\u00bc","\u00bd","\u00be","\u00b9","\u00b2","\u00b3","\u00b5","\u00b6","\u2020","\u2021","\u00b7","\u2022","\u00ba","\u2200","\u2202","\u2203","\u018f","\u0259","\u2205","\u2207","\u2208","\u2209","\u220b","\u220f","\u2211","\u203e","\u2212","\u2217","\u221a","\u221d","\u221e","\u2220","\u2227","\u2228","\u2229","\u222a","\u222b","\u2234","\u223c","\u2245","\u2248","\u2260","\u2261","\u2264","\u2265","\u2282","\u2283","\u2284","\u2286","\u2287","\u2295","\u2297","\u22a5","\u22c5","\u25ca","\u2118","\u2111","\u211c","\u2135","\u2660","\u2663","\u2665","\u2666","\u03b1","\u03b2","\u0393","\u03b3","\u0394","\u03b4","\u03b5","\u03b6","\u03b7","\u0398","\u03b8","\u03b9","\u03ba","\u039b","\u03bb","\u03bc","\u039e","\u03be","\u03a0","\u03c0","\u03c1","\u03a3","\u03c3","\u03a4","\u03c4","\u03c5","\u03a6","\u03c6","\u03c7","\u03a8","\u03c8","\u03a9","\u03c9","\u2605","\u2606","\u260e","\u261a","\u261b","\u261c","\u261d","\u261e","\u261f","\u2639","\u263a","\u2714","\u2718","\u00d7","\u201e","\u201c","\u201d","\u201a","\u2018","\u2019","\u00ab","\u00bb","\u2039","\u203a","\u2014","\u2013","\u2026","\u2190","\u2191","\u2192","\u2193","\u2194","\u21d0","\u21d1","\u21d2","\u21d3","\u21d4","\u00a9","\u2122","\u00ae","\u2032","\u2033","[","]","{","}","~","(",")","%","\u00a7","$","#","|","@"]},{"type":"signature","title":"Insert Signature","icon":"sig.png","key":"y"}];function isUndefined(prop){return(typeof prop=='undefined');}function isFunction(prop){return(typeof prop=='function');}function isString(prop){return(typeof prop=='string');}function isNumber(prop){return(typeof prop=='number');}function isNumeric(prop){return isNumber(prop)&&!isNaN(prop)&&isFinite(prop);}function isArray(prop){return(prop instanceof Array);}function isRegExp(prop){return(prop instanceof RegExp);}function isBoolean(prop){return('boolean'==typeof prop);}function isScalar(prop){return isNumeric(prop)||isString(prop);}function isEmpty(prop){if(isBoolean(prop))return false;if(isRegExp(prop)&&new RegExp("").toString()==prop.toString())return true;if(isString(prop)||isNumber(prop))return!prop;if(Boolean(prop)&&false!=prop){for(var i in prop)if(prop.hasOwnProperty(i))return false}return true;}if('undefined'==typeof Object.hasOwnProperty){Object.prototype.hasOwnProperty=function(prop){return!('undefined'==typeof this[prop]||this.constructor&&this.constructor.prototype[prop]&&this[prop]===this.constructor.prototype[prop]);}}function hasFlash(version){var ver=0;try{if(navigator.plugins!=null&&navigator.plugins.length>0){ver=navigator.plugins["Shockwave Flash"].description.split(' ')[2].split('.')[0];}else{var axo=new ActiveXObject("ShockwaveFlash.ShockwaveFlash");ver=axo.GetVariable("$version").split(' ')[1].split(',')[0];}}catch(e){}if(ver>=version)return true;return false;}function addEvent(element,type,handler){if(!handler.$$guid)handler.$$guid=addEvent.guid++;if(!element.events)element.events={};var handlers=element.events[type];if(!handlers){handlers=element.events[type]={};if(element["on"+type]){handlers[0]=element["on"+type];}}handlers[handler.$$guid]=handler;element["on"+type]=handleEvent;};addEvent.guid=1;function removeEvent(element,type,handler){if(element.events&&element.events[type]){delete element.events[type][handler.$$guid];}};function handleEvent(event){var returnValue=true;event=event||fixEvent(window.event);var handlers=this.events[event.type];for(var i in handlers){if(!handlers.hasOwnProperty(i))continue;this.$$handleEvent=handlers[i];if(this.$$handleEvent(event)===false){returnValue=false;}}return returnValue;};function fixEvent(event){event.preventDefault=fixEvent.preventDefault;event.stopPropagation=fixEvent.stopPropagation;event.target=event.srcElement;return event;};fixEvent.preventDefault=function(){this.returnValue=false;};fixEvent.stopPropagation=function(){this.cancelBubble=true;};window.fireoninit=function(){if(arguments.callee.done)return;arguments.callee.done=true;if(_timer){clearInterval(_timer);_timer=null;}if(typeof window.oninit=='function'){window.oninit();}};if(document.addEventListener){document.addEventListener("DOMContentLoaded",window.fireoninit,null);}/*@cc_on @*//*@if(@_win32)document.write("<scr"+"ipt id=\"__ie_init\" defer=\"true\" src=\"//:\"><\/script>");var script=document.getElementById("__ie_init");script.onreadystatechange=function(){if(this.readyState=="complete"){window.fireoninit();}};/*@end @*/if(/WebKit/i.test(navigator.userAgent)){var _timer=setInterval(function(){if(/loaded|complete/.test(document.readyState)){window.fireoninit();}},10);}window.onload=window.fireoninit;window.oninit=function(){};function addInitEvent(func){var oldoninit=window.oninit;if(typeof window.oninit!='function'){window.oninit=func;}else{window.oninit=function(){oldoninit();func();};}}function bind(fnc){var args=Array.prototype.slice.call(arguments,1);return function(){return fnc.apply(this,args);}}DokuCookie={data:Array(),name:'DOKU_PREFS',setValue:function(key,val){DokuCookie.init();DokuCookie.data[key]=val;var now=new Date();DokuCookie.fixDate(now);now.setTime(now.getTime()+365*24*60*60*1000);var text='';for(var key in DokuCookie.data){if(!DokuCookie.data.hasOwnProperty(key))continue;text+='#'+escape(key)+'#'+DokuCookie.data[key];}DokuCookie.setCookie(DokuCookie.name,text.substr(1),now,DOKU_BASE);},getValue:function(key){DokuCookie.init();return DokuCookie.data[key];},init:function(){if(DokuCookie.data.length)return;var text=DokuCookie.getCookie(DokuCookie.name);if(text){var parts=text.split('#');for(var i=0;i<parts.length;i+=2){DokuCookie.data[unescape(parts[i])]=unescape(parts[i+1]);}}},setCookie:function(name,value,expires,path,domain,secure){var curCookie=name+"="+escape(value)+((expires)?"; expires="+expires.toGMTString():"")+((path)?"; path="+path:"")+((domain)?"; domain="+domain:"")+((secure)?"; secure":"");document.cookie=curCookie;},getCookie:function(name){var dc=document.cookie;var prefix=name+"=";var begin=dc.indexOf("; "+prefix);if(begin==-1){begin=dc.indexOf(prefix);if(begin!==0){return null;}}else{begin+=2;}var end=document.cookie.indexOf(";",begin);if(end==-1){end=dc.length;}return unescape(dc.substring(begin+prefix.length,end));},fixDate:function(date){var base=new Date(0);var skew=base.getTime();if(skew>0){date.setTime(date.getTime()-skew);}}};var clientPC=navigator.userAgent.toLowerCase();var is_macos=navigator.appVersion.indexOf('Mac')!=-1;var is_gecko=((clientPC.indexOf('gecko')!=-1)&&(clientPC.indexOf('spoofer')==-1)&&(clientPC.indexOf('khtml')==-1)&&(clientPC.indexOf('netscape/7.0')==-1));var is_safari=((clientPC.indexOf('AppleWebKit')!=-1)&&(clientPC.indexOf('spoofer')==-1));var is_khtml=(navigator.vendor=='KDE'||(document.childNodes&&!document.all&&!navigator.taintEnabled));if(clientPC.indexOf('opera')!=-1){var is_opera=true;var is_opera_preseven=(window.opera&&!document.childNodes);var is_opera_seven=(window.opera&&document.childNodes);}function $(){var elements=new Array();for(var i=0;i<arguments.length;i++){var element=arguments[i];if(typeof element=='string')element=document.getElementById(element);if(arguments.length==1)return element;elements.push(element);}return elements;}function isset(varname){return(typeof(window[varname])!='undefined');}function getElementsByClass(searchClass,node,tag){var classElements=new Array();if(node==null)node=document;if(tag==null)tag='*';var els=node.getElementsByTagName(tag);var elsLen=els.length;var pattern=new RegExp("(^|\\s)"+searchClass+"(\\s|$)");for(var i=0,j=0;i<elsLen;i++){if(pattern.test(els[i].className)){classElements[j]=els[i];j++;}}return classElements;}function findPosX(object){var curleft=0;var obj=$(object);if(obj.offsetParent){while(obj.offsetParent){curleft+=obj.offsetLeft;obj=obj.offsetParent;}}else if(obj.x){curleft+=obj.x;}return curleft;}function findPosY(object){var curtop=0;var obj=$(object);if(obj.offsetParent){while(obj.offsetParent){curtop+=obj.offsetTop;obj=obj.offsetParent;}}else if(obj.y){curtop+=obj.y;}return curtop;}function jsEscape(text){var re=new RegExp("\\\\","g");text=text.replace(re,"\\\\");re=new RegExp("'","g");text=text.replace(re,"\\'");re=new RegExp('"',"g");text=text.replace(re,'&quot;');re=new RegExp("\\\\\\\\n","g");text=text.replace(re,"\\n");return text;}function escapeQuotes(text){var re=new RegExp("'","g");text=text.replace(re,"\\'");re=new RegExp('"',"g");text=text.replace(re,'&quot;');re=new RegExp("\\n","g");text=text.replace(re,"\\n");return text;}function prependChild(parent,element){if(!parent.firstChild){parent.appendChild(element);}else{parent.insertBefore(element,parent.firstChild);}}function showLoadBar(){document.write('<img src="'+DOKU_BASE+'lib/images/loading.gif" '+'width="150" height="12" alt="..." />');}function hideLoadBar(id){obj=$(id);if(obj)obj.style.display="none";}function addTocToggle(){if(!document.getElementById)return;var header=$('toc__header');if(!header)return;var toc=$('toc__inside');var obj=document.createElement('span');obj.id='toc__toggle';obj.style.cursor='pointer';if(toc&&toc.style.display=='none'){obj.innerHTML='<span>+</span>';obj.className='toc_open';}else{obj.innerHTML='<span>&minus;</span>';obj.className='toc_close';}prependChild(header,obj);obj.parentNode.onclick=toggleToc;try{obj.parentNode.style.cursor='pointer';obj.parentNode.style.cursor='hand';}catch(e){}}function toggleToc(){var toc=$('toc__inside');var obj=$('toc__toggle');if(toc.style.display=='none'){toc.style.display='';obj.innerHTML='<span>&minus;</span>';obj.className='toc_close';}else{toc.style.display='none';obj.innerHTML='<span>+</span>';obj.className='toc_open';}}function footnote(e){var obj=e.target;var id=obj.id.substr(5);var fndiv=$('insitu__fn');if(!fndiv){fndiv=document.createElement('div');fndiv.id='insitu__fn';fndiv.className='insitu-footnote JSpopup dokuwiki';addEvent(fndiv,'mouseout',function(e){if(e.target!=fndiv){e.stopPropagation();return;}if(e.pageX){var bx1=findPosX(fndiv);var bx2=bx1+fndiv.offsetWidth;var by1=findPosY(fndiv);var by2=by1+fndiv.offsetHeight;var x=e.pageX;var y=e.pageY;if(x>bx1&&x<bx2&&y>by1&&y<by2){e.stopPropagation();return;}}else{if(e.offsetX>0&&e.offsetX<fndiv.offsetWidth-1&&e.offsetY>0&&e.offsetY<fndiv.offsetHeight-1){e.stopPropagation();return;}}fndiv.style.display='none';});document.body.appendChild(fndiv);}var a=$("fn__"+id);if(!a){return;}var content=new String(a.parentNode.parentNode.innerHTML);content=content.replace(/<sup>.*<\/sup>/gi,'');content=content.replace(/^\s+(,\s+)+/,'');content=content.replace(/\bid=\"(.*?)\"/gi,'id="insitu__$1');fndiv.innerHTML=content;var x;var y;if(e.pageX){x=e.pageX;y=e.pageY;}else{x=e.offsetX;y=e.offsetY;}fndiv.style.position='absolute';fndiv.style.left=(x+2)+'px';fndiv.style.top=(y+2)+'px';fndiv.style.display='';}addInitEvent(function(){var elems=getElementsByClass('fn_top',null,'a');for(var i=0;i<elems.length;i++){addEvent(elems[i],'mouseover',function(e){footnote(e);});}});function initSizeCtl(ctlid,edid){if(!document.getElementById){return;}var ctl=$(ctlid);var textarea=$(edid);if(!ctl||!textarea)return;var hgt=DokuCookie.getValue('sizeCtl');if(hgt){textarea.style.height=hgt;}else{textarea.style.height='300px';}var wrp=DokuCookie.getValue('wrapCtl');if(wrp){setWrap(textarea,wrp);}var l=document.createElement('img');var s=document.createElement('img');var w=document.createElement('img');l.src=DOKU_BASE+'lib/images/larger.gif';s.src=DOKU_BASE+'lib/images/smaller.gif';w.src=DOKU_BASE+'lib/images/wrap.gif';addEvent(l,'click',function(){sizeCtl(edid,100);});addEvent(s,'click',function(){sizeCtl(edid,-100);});addEvent(w,'click',function(){toggleWrap(edid);});ctl.appendChild(l);ctl.appendChild(s);ctl.appendChild(w);}function sizeCtl(edid,val){var textarea=$(edid);var height=parseInt(textarea.style.height.substr(0,textarea.style.height.length-2));height+=val;textarea.style.height=height+'px';DokuCookie.setValue('sizeCtl',textarea.style.height);}function toggleWrap(edid){var textarea=$(edid);var wrap=textarea.getAttribute('wrap');if(wrap&&wrap.toLowerCase()=='off'){setWrap(textarea,'soft');}else{setWrap(textarea,'off');}DokuCookie.setValue('wrapCtl',textarea.getAttribute('wrap'));}function setWrap(textarea,wrapAttrValue){textarea.setAttribute('wrap',wrapAttrValue);var parNod=textarea.parentNode;var nxtSib=textarea.nextSibling;parNod.removeChild(textarea);parNod.insertBefore(textarea,nxtSib);}function closePopups(){if(!document.getElementById){return;}var divs=document.getElementsByTagName('div');for(var i=0;i<divs.length;i++){if(divs[i].className.indexOf('JSpopup')!=-1){divs[i].style.display='none';}}}function scrollToMarker(){var obj=$('scroll__here');if(obj)obj.scrollIntoView();}function focusMarker(){var obj=$('focus__this');if(obj)obj.focus();}function cleanMsgArea(){var elems=getElementsByClass('(success|info|error)',document,'div');if(elems){for(var i=0;i<elems.length;i++){elems[i].style.display='none';}}}addInitEvent(function(){var revForm=$('page__revisions');if(!revForm)return;var elems=revForm.elements;var countTicks=0;for(var i=0;i<elems.length;i++){var input1=elems[i];if(input1.type=='checkbox'){addEvent(input1,'click',function(e){if(this.checked)countTicks++;else countTicks--;for(var j=0;j<elems.length;j++){var input2=elems[j];if(countTicks>=2)input2.disabled=(input2.type=='checkbox'&&!input2.checked);else input2.disabled=(input2.type!='checkbox');}});input1.checked=false;}else if(input1.type=='submit'){input1.disabled=true;}}});addInitEvent(function(){var selector=$('action__selector');if(!selector)return;addEvent(selector,'change',function(e){this.form.submit();});$('action__selectorbtn').style.display='none';});function checkWindowsShares(){if(!LANG['nosmblinks'])return true;var elems=getElementsByClass('windows',document,'a');if(elems){for(var i=0;i<elems.length;i++){var share=elems[i];addEvent(share,'click',function(){if(document.all==null){alert(LANG['nosmblinks']);}});}}}addInitEvent(function(){checkWindowsShares();});addInitEvent(function(){var break_classes=new RegExp('secedit|toc|page');var btns=getElementsByClass('btn_secedit',document,'form');for(var i=0;i<btns.length;i++){addEvent(btns[i],'mouseover',function(e){var tgt=e.target;if(tgt.form)tgt=tgt.form;tgt=tgt.parentNode.previousSibling;if(tgt.nodeName!="DIV")tgt=tgt.previousSibling;while(!break_classes.test(tgt.className)){tgt.className+=' section_highlight';if(tgt.tagName=='H1')break;tgt=(tgt.previousSibling!=null)?tgt.previousSibling:tgt.parentNode;}});addEvent(btns[i],'mouseout',function(e){var secs=getElementsByClass('section_highlight');for(var j=0;j<secs.length;j++){secs[j].className=secs[j].className.replace(/section_highlight/,'');}var secs=getElementsByClass('section_highlight');});}});function sack(file){this.AjaxFailedAlert="Your browser does not support the enhanced functionality of this website, and therefore you will have an experience that differs from the intended one.\n";this.requestFile=file;this.method="POST";this.URLString="";this.encodeURIString=true;this.execute=false;this.onLoading=function(){};this.onLoaded=function(){};this.onInteractive=function(){};this.onCompletion=function(){};this.afterCompletion=function(){};this.createAJAX=function(){try{this.xmlhttp=new ActiveXObject("Msxml2.XMLHTTP");}catch(e){try{this.xmlhttp=new ActiveXObject("Microsoft.XMLHTTP");}catch(err){this.xmlhttp=null;}}if(!this.xmlhttp&&typeof XMLHttpRequest!="undefined"){this.xmlhttp=new XMLHttpRequest();}if(!this.xmlhttp){this.failed=true;}};this.setVar=function(name,value){if(this.URLString.length<3){this.URLString=name+"="+value;}else{this.URLString+="&"+name+"="+value;}};this.encVar=function(name,value){var varString=encodeURIComponent(name)+"="+encodeURIComponent(value);return varString;};this.encodeURLString=function(string){varArray=string.split('&');for(i=0;i<varArray.length;i++){urlVars=varArray[i].split('=');if(urlVars[0].indexOf('amp;')!=-1){urlVars[0]=urlVars[0].substring(4);}varArray[i]=this.encVar(urlVars[0],urlVars[1]);}return varArray.join('&');};this.runResponse=function(){eval(this.response);};this.runAJAX=function(urlstring){this.responseStatus=new Array(2);if(this.failed&&this.AjaxFailedAlert){alert(this.AjaxFailedAlert);}else{if(urlstring){if(this.URLString.length){this.URLString=this.URLString+"&"+urlstring;}else{this.URLString=urlstring;}}if(this.encodeURIString){var timeval=new Date().getTime();this.URLString=this.encodeURLString(this.URLString);this.setVar("rndval",timeval);}if(this.element){this.elementObj=document.getElementById(this.element);}if(this.xmlhttp){var self=this;if(this.method=="GET"){var totalurlstring=this.requestFile+"?"+this.URLString;this.xmlhttp.open(this.method,totalurlstring,true);}else{this.xmlhttp.open(this.method,this.requestFile,true);}if(this.method=="POST"){try{this.xmlhttp.setRequestHeader('Content-Type','application/x-www-form-urlencoded; charset=UTF-8');}catch(e){}}this.xmlhttp.onreadystatechange=function(){switch(self.xmlhttp.readyState){case 1:self.onLoading();break;case 2:self.onLoaded();break;case 3:self.onInteractive();break;case 4:self.response=self.xmlhttp.responseText;self.responseXML=self.xmlhttp.responseXML;self.responseStatus[0]=self.xmlhttp.status;self.responseStatus[1]=self.xmlhttp.statusText;self.onCompletion();if(self.execute){self.runResponse();}if(self.elementObj){var elemNodeName=self.elementObj.nodeName;elemNodeName.toLowerCase();if(elemNodeName=="input"||elemNodeName=="select"||elemNodeName=="option"||elemNodeName=="textarea"){self.elementObj.value=self.response;}else{self.elementObj.innerHTML=self.response;}}self.afterCompletion();self.URLString="";break;}};this.xmlhttp.send(this.URLString);}}};this.createAJAX();}function ajax_qsearch_class(){this.sack=null;this.inObj=null;this.outObj=null;this.timer=null;}var ajax_qsearch=new ajax_qsearch_class();ajax_qsearch.sack=new sack(DOKU_BASE+'lib/exe/ajax.php');ajax_qsearch.sack.AjaxFailedAlert='';ajax_qsearch.sack.encodeURIString=false;ajax_qsearch.init=function(inID,outID){ajax_qsearch.inObj=document.getElementById(inID);ajax_qsearch.outObj=document.getElementById(outID);if(ajax_qsearch.inObj===null){return;}if(ajax_qsearch.outObj===null){return;}addEvent(ajax_qsearch.inObj,'keyup',ajax_qsearch.call);addEvent(ajax_qsearch.outObj,'click',function(){ajax_qsearch.outObj.style.display='none';});};ajax_qsearch.clear=function(){ajax_qsearch.outObj.style.display='none';ajax_qsearch.outObj.innerHTML='';if(ajax_qsearch.timer!==null){window.clearTimeout(ajax_qsearch.timer);ajax_qsearch.timer=null;}};ajax_qsearch.exec=function(){ajax_qsearch.clear();var value=ajax_qsearch.inObj.value;if(value===''){return;}ajax_qsearch.sack.runAJAX('call=qsearch&q='+encodeURI(value));};ajax_qsearch.sack.onCompletion=function(){var data=ajax_qsearch.sack.response;if(data===''){return;}ajax_qsearch.outObj.innerHTML=data;ajax_qsearch.outObj.style.display='block';};ajax_qsearch.call=function(){ajax_qsearch.clear();ajax_qsearch.timer=window.setTimeout("ajax_qsearch.exec()",500);};var index={throbber_delay:500,treeattach:function(obj){if(!obj)return;var items=getElementsByClass('idx_dir',obj,'a');for(var i=0;i<items.length;i++){var elem=items[i];addEvent(elem,'click',function(e){return index.toggle(e,this);});var listitem=elem.parentNode;while(listitem.tagName!='LI'){listitem=listitem.parentNode;}if(listitem.getElementsByTagName('ul').length){listitem.open=true;}}},toggle:function(e,clicky){var listitem=clicky.parentNode.parentNode;listitem.open=!listitem.open;var sublists=listitem.getElementsByTagName('ul');if(!listitem.open){if(sublists.length){sublists[0].style.display='none';}listitem.className='closed';e.preventDefault();return false;}if(sublists.length&&listitem.open){sublists[0].style.display='';listitem.className='open';e.preventDefault();return false;}var ajax=new sack(DOKU_BASE+'lib/exe/ajax.php');ajax.AjaxFailedAlert='';ajax.encodeURIString=false;if(ajax.failed)return true;var ul=document.createElement('ul');ul.className='idx';timeout=window.setTimeout(function(){if(listitem.open){ul.innerHTML='<li><img src="'+DOKU_BASE+'lib/images/throbber.gif" alt="loading..." title="loading..." /></li>';listitem.appendChild(ul);listitem.className='open';}},this.throbber_delay);ajax.elementObj=ul;ajax.afterCompletion=function(){window.clearTimeout(timeout);index.treeattach(ul);if(listitem.className!='open'){if(!listitem.open){ul.style.display='none';}listitem.appendChild(ul);if(listitem.open){listitem.className='open';}}};ajax.runAJAX(clicky.search.substr(1)+'&call=index');e.preventDefault();return false;}};addInitEvent(function(){index.treeattach($('index__tree'));});var drag={obj:null,handle:null,oX:0,oY:0,eX:0,eY:0,attach:function(obj,handle){if(handle){handle.dragobject=obj;addEvent($(handle),'mousedown',drag.start);}else{addEvent($(obj),'mousedown',drag.start);}},start:function(e){drag.handle=e.target;if(drag.handle.dragobject){drag.obj=drag.handle.dragobject;}else{drag.obj=drag.handle;}drag.handle.className+=' ondrag';drag.obj.className+=' ondrag';drag.oX=parseInt(drag.obj.style.left);drag.oY=parseInt(drag.obj.style.top);drag.eX=drag.evX(e);drag.eY=drag.evY(e);addEvent(document,'mousemove',drag.drag);addEvent(document,'mouseup',drag.stop);e.preventDefault();e.stopPropagation();return false;},stop:function(){drag.handle.className=drag.handle.className.replace(/ ?ondrag/,'');drag.obj.className=drag.obj.className.replace(/ ?ondrag/,'');removeEvent(document,'mousemove',drag.drag);removeEvent(document,'mouseup',drag.stop);drag.obj=null;drag.handle=null;},drag:function(e){if(drag.obj){drag.obj.style.top=(drag.evY(e)+drag.oY-drag.eY+'px');drag.obj.style.left=(drag.evX(e)+drag.oX-drag.eX+'px');}},evX:function(e){return(e.pageX)?e.pageX:e.clientX+document.body.scrollTop;},evY:function(e){return(e.pageY)?e.pageY:e.clientY+document.body.scrollTop;}};function selection_class(){this.start=0;this.end=0;this.obj=null;this.rangeCopy=null;this.scroll=0;this.fix=0;this.getLength=function(){return this.end-this.start;};this.getText=function(){if(!this.obj)return'';return this.obj.value.substring(this.start,this.end);}}function getSelection(textArea){var sel=new selection_class();sel.obj=textArea;sel.start=textArea.value.length;sel.end=textArea.value.length;textArea.focus();if(document.getSelection){sel.start=textArea.selectionStart;sel.end=textArea.selectionEnd;sel.scroll=textArea.scrollTop;}else if(document.selection){sel.rangeCopy=document.selection.createRange().duplicate();var before_range=document.body.createTextRange();before_range.moveToElementText(textArea);before_range.setEndPoint("EndToStart",sel.rangeCopy);var before_finished=false,selection_finished=false;var before_text,selection_text;before_text=before_range.text;selection_text=sel.rangeCopy.text;sel.start=before_text.length;sel.end=sel.start+selection_text.length;do{if(!before_finished){if(before_range.compareEndPoints("StartToEnd",before_range)==0){before_finished=true;}else{before_range.moveEnd("character",-1);if(before_range.text==before_text){sel.start+=2;sel.end+=2;}else{before_finished=true;}}}if(!selection_finished){if(sel.rangeCopy.compareEndPoints("StartToEnd",sel.rangeCopy)==0){selection_finished=true;}else{sel.rangeCopy.moveEnd("character",-1);if(sel.rangeCopy.text==selection_text){sel.end+=2;}else{selection_finished=true;}}}}while((!before_finished||!selection_finished));var countNL=function(str){var m=str.split("\r\n");if(!m||!m.length)return 0;return m.length-1;};sel.fix=countNL(sel.obj.value.substring(0,sel.start));}return sel;}function setSelection(selection){if(document.getSelection){selection.obj.setSelectionRange(selection.start,selection.end);if(selection.scroll)selection.obj.scrollTop=selection.scroll;}else if(document.selection){selection.rangeCopy.collapse(true);selection.rangeCopy.moveStart('character',selection.start-selection.fix);selection.rangeCopy.moveEnd('character',selection.end-selection.start);selection.rangeCopy.select();}}function pasteText(selection,text,opts){if(!opts)opts={};selection.obj.value=selection.obj.value.substring(0,selection.start)+text+selection.obj.value.substring(selection.end,selection.obj.value.length);selection.end=selection.start+text.length;if(opts.startofs)selection.start+=opts.startofs;if(opts.endofs)selection.end-=opts.endofs;if(opts.nosel)selection.start=selection.end;setSelection(selection);}function insertTags(textAreaID,tagOpen,tagClose,sampleText){var txtarea=$(textAreaID);var selection=getSelection(txtarea);var text=selection.getText();var opts;if(text.charAt(text.length-1)==' '){selection.end--;text=selection.getText();}if(!text){text=sampleText;opts={startofs:tagOpen.length,endofs:tagClose.length};}else{opts={nosel:true};}text=tagOpen+text+tagClose;pasteText(selection,text,opts);}function insertAtCarret(textAreaID,text){var txtarea=$(textAreaID);var selection=getSelection(txtarea);pasteText(selection,text,{nosel:true});}var pickercounter=0;function initToolbar(tbid,edid,tb){var toolbar=$(tbid);if(!toolbar)return;var edit=$(edid);if(!edit)return;if(edit.readOnly)return;toolbar.innerHTML='';var cnt=tb.length;for(var i=0;i<cnt;i++){var actionFunc;var btn=createToolButton(tb[i]['icon'],tb[i]['title'],tb[i]['key']);actionFunc='tb_'+tb[i]['type'];if(isFunction(window[actionFunc])){addEvent(btn,'click',bind(window[actionFunc],btn,tb[i],edid));toolbar.appendChild(btn);continue;}actionFunc='addBtnAction'+tb[i]['type'].charAt(0).toUpperCase()+tb[i]['type'].substring(1);if(isFunction(window[actionFunc])){if(window[actionFunc](btn,tb[i],edid)){toolbar.appendChild(btn);}continue;}alert('unknown toolbar type: '+tb[i]['type']+'  '+actionFunc);}}function tb_format(btn,props,edid){var sample=props['title'];if(props['sample']){sample=props['sample'];}insertTags(edid,fixtxt(props['open']),fixtxt(props['close']),fixtxt(sample));pickerClose();return false;}function tb_formatln(btn,props,edid){var sample=props['title'];if(props['sample']){sample=props['sample'];}sample=fixtxt(sample);props['open']=fixtxt(props['open']);props['close']=fixtxt(props['close']);var opts;var selection=getSelection($(edid));if(selection.getLength()){sample=selection.getText();opts={nosel:true};}else{opts={startofs:props['open'].length,endofs:props['close'].length};}sample=sample.split("\n").join(props['close']+"\n"+props['open']);sample=props['open']+sample+props['close'];pasteText(selection,sample,opts);pickerClose();return false;}function tb_insert(btn,props,edid){insertAtCarret(edid,fixtxt(props['insert']));pickerClose();return false;}function tb_mediapopup(btn,props,edid){window.open(DOKU_BASE+props['url']+encodeURIComponent(NS),props['name'],props['options']);return false;}function tb_autohead(btn,props,edid){var lvl=currentHeadlineLevel(edid);lvl+=props['mod'];if(lvl<1)lvl=1;if(lvl>5)lvl=5;var tags='=';for(var i=0;i<=5-lvl;i++)tags+='=';insertTags(edid,tags+' ',' '+tags+"\n",props['text']);pickerClose();return false;}function addBtnActionPicker(btn,props,edid){var pickerid='picker'+(pickercounter++);createPicker(pickerid,props,edid);addEvent(btn,'click',function(){pickerToggle(pickerid,btn);return false;});return true;}function addBtnActionLinkwiz(btn,props,edid){linkwiz.init($(edid));addEvent(btn,'click',function(){linkwiz.toggle();return false;});return true;}function pickerToggle(pickerid,btn){var picker=$(pickerid);if(picker.style.marginLeft=='-10000px'){var x=findPosX(btn);var y=findPosY(btn);picker.style.left=(x+3)+'px';picker.style.top=(y+btn.offsetHeight+3)+'px';picker.style.marginLeft='0px';}else{picker.style.marginLeft='-10000px';}}function pickerClose(){var pobjs=getElementsByClass('picker');for(var i=0;i<pobjs.length;i++){pobjs[i].style.marginLeft='-10000px';}}function fixtxt(str){return str.replace(/\\n/g,"\n");}function createToolButton(icon,label,key,id){var btn=document.createElement('button');var ico=document.createElement('img');btn.className='toolbutton';btn.title=label;if(key){btn.title+=' ['+key.toUpperCase()+']';btn.accessKey=key;}if(id){btn.id=id;ico.id=id+'_ico';}if(icon.substr(0,1)=='/'){ico.src=icon;}else{ico.src=DOKU_BASE+'lib/images/toolbar/'+icon;}btn.appendChild(ico);return btn;}function createPicker(id,props,edid){var icobase=props['icobase'];var list=props['list'];var picker=document.createElement('div');picker.className='picker';if(props['class']){picker.className+=' '+props['class'];}picker.id=id;picker.style.position='absolute';picker.style.marginLeft='-10000px';for(var key in list){if(!list.hasOwnProperty(key))continue;if(isNaN(key)){var btn=document.createElement('button');btn.className='pickerbutton';var ico=document.createElement('img');if(list[key].substr(0,1)=='/'){ico.src=list[key];}else{ico.src=DOKU_BASE+'lib/images/'+icobase+'/'+list[key];}btn.title=key;btn.appendChild(ico);addEvent(btn,'click',bind(pickerInsert,key,edid));picker.appendChild(btn);}else if(isString(list[key])){var btn=document.createElement('button');btn.className='pickerbutton';var txt=document.createTextNode(list[key]);btn.title=list[key];btn.appendChild(txt);addEvent(btn,'click',bind(pickerInsert,list[key],edid));picker.appendChild(btn);}else{initToolbar(picker,edid,list);break;}}var body=document.getElementsByTagName('body')[0];body.appendChild(picker);return picker;}function pickerInsert(text,edid){insertAtCarret(edid,text);pickerClose();}function addBtnActionSignature(btn,props,edid){if(typeof(SIG)!='undefined'&&SIG!=''){addEvent(btn,'click',bind(insertAtCarret,edid,SIG));return true;}return false;}function keyHandler(e){if(e.keyCode!=13&&e.keyCode!=8&&e.keyCode!=32)return;var field=e.target;var selection=getSelection(field);var search="\n"+field.value.substr(0,selection.start);var linestart=Math.max(search.lastIndexOf("\n"),search.lastIndexOf("\r"));search=search.substr(linestart);if(e.keyCode==13){var match=search.match(/(\n  +([\*-] ?)?)/);if(match){var scroll=field.scrollHeight;insertAtCarret(field.id,match[1]);field.scrollTop+=(field.scrollHeight-scroll);e.preventDefault();return false;}}else if(e.keyCode==8){var match=search.match(/(\n  +)([*-] ?)$/);if(match){var spaces=match[1].length-1;if(spaces>3){field.value=field.value.substr(0,linestart)+field.value.substr(linestart+2);selection.start=selection.start-2;selection.end=selection.start;}else{field.value=field.value.substr(0,linestart)+field.value.substr(selection.start);selection.start=linestart;selection.end=linestart;}setSelection(selection);e.preventDefault();return false;}}else if(e.keyCode==32){var match=search.match(/(\n  +)([*-] )$/);if(match){field.value=field.value.substr(0,linestart)+'  '+field.value.substr(linestart);selection.start=selection.start+2;selection.end=selection.start;setSelection(selection);e.preventDefault();return false;}}}addInitEvent(function(){var field=$('wiki__text');if(!field)return;addEvent(field,'keydown',keyHandler);});function currentHeadlineLevel(textboxId){var field=$(textboxId);var selection=getSelection(field);var search="\n"+field.value.substr(0,selection.start);var lasthl=search.lastIndexOf("\n==");if(lasthl==-1&&field.form.prefix){search=field.form.prefix.value;lasthl=search.lastIndexOf("\n==");}search=search.substr(lasthl+1,6);if(search=='======')return 1;if(search.substr(0,5)=='=====')return 2;if(search.substr(0,4)=='====')return 3;if(search.substr(0,3)=='===')return 4;if(search.substr(0,2)=='==')return 5;return 0;}var textChanged=false;function changeCheck(msg){if(textChanged){var ok=confirm(msg);if(ok){var dwform=$('dw__editform');if(dwform){var params='call=draftdel';params+='&id='+encodeURIComponent(dwform.elements.id.value);var sackobj=new sack(DOKU_BASE+'lib/exe/ajax.php');sackobj.AjaxFailedAlert='';sackobj.encodeURIString=false;sackobj.runAJAX(params);}}return ok;}else{return true;}}function initChangeCheck(msg){var edit_text=document.getElementById('wiki__text');if(!edit_text)return;if(edit_text.readOnly)return;if(!$('dw__editform'))return;var links=document.getElementsByTagName('a');for(var i=0;i<links.length;i++){if(links[i].className.indexOf('JSnocheck')==-1){links[i].onclick=function(){var rc=changeCheck(msg);if(window.event)window.event.returnValue=rc;return rc;};}}var forms=document.forms;for(i=0;i<forms.length;i++){if(forms[i].className.indexOf('JSnocheck')==-1){forms[i].onsubmit=function(){var rc=changeCheck(msg);if(window.event)window.event.returnValue=rc;return rc;};}}var btn_save=document.getElementById('edbtn__save');btn_save.onclick=function(){textChanged=false;};var btn_prev=document.getElementById('edbtn__preview');btn_prev.onclick=function(){textChanged=false;};edit_text.onchange=function(){textChanged=true;summaryCheck();};var summary=document.getElementById('edit__summary');addEvent(summary,'change',summaryCheck);addEvent(summary,'keyup',summaryCheck);if(textChanged)summaryCheck();edit_text.focus();}function summaryCheck(){var sum=document.getElementById('edit__summary');if(sum.value===''){sum.className='missing';}else{sum.className='edit';}}function locktimer_class(){this.sack=null;this.timeout=0;this.timerID=null;this.lasttime=null;this.msg='';this.pageid='';};var locktimer=new locktimer_class();locktimer.init=function(timeout,msg,draft){locktimer.timeout=timeout*1000;locktimer.msg=msg;locktimer.draft=draft;locktimer.lasttime=new Date();if(!$('dw__editform'))return;locktimer.pageid=$('dw__editform').elements.id.value;if(!locktimer.pageid)return;locktimer.sack=new sack(DOKU_BASE+'lib/exe/ajax.php');locktimer.sack.AjaxFailedAlert='';locktimer.sack.encodeURIString=false;locktimer.sack.onCompletion=locktimer.refreshed;addEvent($('dw__editform').elements.wikitext,'keypress',function(){locktimer.refresh();});locktimer.reset();};locktimer.reset=function(){locktimer.clear();locktimer.timerID=window.setTimeout("locktimer.warning()",locktimer.timeout);};locktimer.warning=function(){locktimer.clear();alert(locktimer.msg);};locktimer.clear=function(){if(locktimer.timerID!==null){window.clearTimeout(locktimer.timerID);locktimer.timerID=null;}};locktimer.refresh=function(){var now=new Date();if(now.getTime()-locktimer.lasttime.getTime()>30*1000){var params='call=lock&id='+encodeURIComponent(locktimer.pageid);if(locktimer.draft){var dwform=$('dw__editform');params+='&prefix='+encodeURIComponent(dwform.elements.prefix.value);params+='&wikitext='+encodeURIComponent(dwform.elements.wikitext.value);params+='&suffix='+encodeURIComponent(dwform.elements.suffix.value);params+='&date='+encodeURIComponent(dwform.elements.date.value);}locktimer.sack.runAJAX(params);locktimer.lasttime=now;}};locktimer.refreshed=function(){var data=this.response;var error=data.charAt(0);data=data.substring(1);$('draft__status').innerHTML=data;if(error!='1')return;locktimer.reset();};var linkwiz={wiz:null,entry:null,result:null,timer:null,sack:null,textArea:null,selected:-1,selection:null,init:function(textArea){linkwiz.sack=new sack(DOKU_BASE+'lib/exe/ajax.php');linkwiz.sack.AjaxFailedAlert='';linkwiz.sack.encodeURIString=false;linkwiz.wiz=document.createElement('div');linkwiz.wiz.id='link__wiz';linkwiz.wiz.className='picker';linkwiz.wiz.style.top=(findPosY(textArea)+20)+'px';linkwiz.wiz.style.left=(findPosX(textArea)+80)+'px';linkwiz.wiz.style.marginLeft='-10000px';linkwiz.wiz.innerHTML='<div id="link__wiz_header">'+'<img src="'+DOKU_BASE+'lib/images/close.png" width="16" height="16" align="right" alt="" id="link__wiz_close" />'+LANG['linkwiz']+'</div>'+'<div>'+LANG['linkto']+' <input type="text" class="edit" id="link__wiz_entry" autocomplete="off" /></div>'+'<div id="link__wiz_result"></div>';textArea.form.parentNode.appendChild(linkwiz.wiz);linkwiz.textArea=textArea;linkwiz.result=$('link__wiz_result');linkwiz.entry=$('link__wiz_entry');var obj;obj=$('link__wiz_close');obj.onclick=linkwiz.hide;linkwiz.sack.elementObj=linkwiz.result;addEvent(linkwiz.entry,'keyup',linkwiz.onEntry);addEvent(linkwiz.result,'click',linkwiz.onResultClick);drag.attach(linkwiz.wiz,$('link__wiz_header'));},onEntry:function(e){if(e.keyCode==37||e.keyCode==39){return true;}if(e.keyCode==27){linkwiz.hide();e.preventDefault();e.stopPropagation();return false;}if(e.keyCode==38){linkwiz.select(linkwiz.selected-1);e.preventDefault();e.stopPropagation();return false;}if(e.keyCode==40){linkwiz.select(linkwiz.selected+1);e.preventDefault();e.stopPropagation();return false;}if(e.keyCode==13){if(linkwiz.selected>-1){var obj=linkwiz.getResult(linkwiz.selected);if(obj){var a=obj.getElementsByTagName('A')[0];linkwiz.resultClick(a);}}else if(linkwiz.entry.value){linkwiz.insertLink(linkwiz.entry.value);}e.preventDefault();e.stopPropagation();return false;}linkwiz.autocomplete();},getResult:function(num){var obj;var childs=linkwiz.result.getElementsByTagName('DIV');obj=childs[num];if(obj){return obj;}else{return null;}},select:function(num){if(num<0){linkwiz.deselect();return;}var obj=linkwiz.getResult(num);if(obj){linkwiz.deselect();obj.className+=' selected';if(obj.offsetTop>linkwiz.result.scrollTop+linkwiz.result.clientHeight){linkwiz.result.scrollTop+=obj.clientHeight;}else if(obj.offsetTop-linkwiz.result.clientHeight<linkwiz.result.scrollTop){linkwiz.result.scrollTop-=obj.clientHeight;}if((obj.offsetTop>linkwiz.result.scrollTop+linkwiz.result.clientHeight)||(obj.offsetTop<linkwiz.result.scrollTop)){obj.scrollIntoView();}linkwiz.selected=num;}},deselect:function(){if(linkwiz.selected>-1){var obj=linkwiz.getResult(linkwiz.selected);if(obj){obj.className=obj.className.replace(/ ?selected/,'');}}linkwiz.selected=-1;},onResultClick:function(e){if(e.target.tagName!='A')return;e.stopPropagation();e.preventDefault();linkwiz.resultClick(e.target);return false;},resultClick:function(a){var id=a.title;if(id==''||id.substr(id.length-1)==':'){linkwiz.entry.value=id;linkwiz.autocomplete_exec();}else{linkwiz.entry.value=id;if(a.nextSibling&&a.nextSibling.tagName=='SPAN'){linkwiz.insertLink(a.nextSibling.innerHTML);}else{linkwiz.insertLink('');}}},insertLink:function(title){if(!linkwiz.entry.value)return;var sel=getSelection(linkwiz.textArea);if(sel.start==0&&sel.end==0)sel=linkwiz.selection;var stxt=sel.getText();if(!stxt&&!DOKU_UHC)stxt=title;if(linkwiz.textArea.form['id'].value.indexOf(':')!=-1&&linkwiz.entry.value.indexOf(':')==-1){linkwiz.entry.value=':'+linkwiz.entry.value;}var link='[['+linkwiz.entry.value+'|';if(stxt)link+=stxt;link+=']]';var so=linkwiz.entry.value.length+3;var eo=2;pasteText(sel,link,{startofs:so,endofs:eo});linkwiz.hide();},autocomplete:function(){if(linkwiz.timer!==null){window.clearTimeout(linkwiz.timer);linkwiz.timer=null;}linkwiz.timer=window.setTimeout(linkwiz.autocomplete_exec,350);},autocomplete_exec:function(){linkwiz.deselect();linkwiz.result.innerHTML='<img src="'+DOKU_BASE+'lib/images/throbber.gif" alt="" width="16" height="16" />';linkwiz.sack.runAJAX('call=linkwiz&q='+encodeURI(linkwiz.entry.value));},clear:function(){linkwiz.result.innerHTML='Search for a matching page name above, or browse through the pages on the right';linkwiz.entry.value='';},show:function(){linkwiz.selection=getSelection(linkwiz.textArea);linkwiz.wiz.style.marginLeft='0px';linkwiz.entry.focus();linkwiz.autocomplete();},hide:function(){linkwiz.wiz.style.marginLeft='-10000px';linkwiz.textArea.focus();},toggle:function(){if(linkwiz.wiz.style.marginLeft=='-10000px'){linkwiz.show();}else{linkwiz.hide();}}};var media_manager={keepopen:false,hide:false,treeattach:function(obj){if(!obj)return;var items=obj.getElementsByTagName('li');for(var i=0;i<items.length;i++){var elem=items[i];var clicky=elem.getElementsByTagName('img')[0];clicky.style.cursor='pointer';addEvent(clicky,'click',function(event){return media_manager.toggle(event,this);});var link=elem.getElementsByTagName('a')[0];link.style.cursor='pointer';addEvent(link,'click',function(event){return media_manager.list(event,this);});}},selectorattach:function(obj){if(!obj)return;var items=getElementsByClass('select',obj,'a');for(var i=0;i<items.length;i++){var elem=items[i];elem.style.cursor='pointer';addEvent(elem,'click',function(event){return media_manager.select(event,this);});}items=getElementsByClass('example',obj,'div');for(var i=0;i<items.length;i++){elem=items[i];elem.style.display='none';}var file=$('upload__file');if(!file)return;addEvent(file,'change',media_manager.suggest);},confirmattach:function(obj){if(!obj)return;items=getElementsByClass('btn_media_delete',obj,'a');for(var i=0;i<items.length;i++){var elem=items[i];addEvent(elem,'click',function(e){if(e.target.tagName=='IMG'){var name=e.target.parentNode.title;}else{var name=e.target.title;}if(!confirm(LANG['del_confirm']+"\n"+name)){e.preventDefault();return false;}else{return true;}});}},attachoptions:function(obj){if(!obj)return;if(opener){var kobox=document.createElement('input');kobox.type='checkbox';kobox.id='media__keepopen';if(DokuCookie.getValue('keepopen')){kobox.checked=true;kobox.defaultChecked=true;media_manager.keepopen=true;}addEvent(kobox,'click',function(event){return media_manager.togglekeepopen(event,this);});var kolbl=document.createElement('label');kolbl.htmlFor='media__keepopen';kolbl.innerHTML=LANG['keepopen'];var kobr=document.createElement('br');obj.appendChild(kobox);obj.appendChild(kolbl);obj.appendChild(kobr);}var hdbox=document.createElement('input');hdbox.type='checkbox';hdbox.id='media__hide';if(DokuCookie.getValue('hide')){hdbox.checked=true;hdbox.defaultChecked=true;media_manager.hide=true;}addEvent(hdbox,'click',function(event){return media_manager.togglehide(event,this);});var hdlbl=document.createElement('label');hdlbl.htmlFor='media__hide';hdlbl.innerHTML=LANG['hidedetails'];var hdbr=document.createElement('br');obj.appendChild(hdbox);obj.appendChild(hdlbl);obj.appendChild(hdbr);media_manager.updatehide();},showsearchfield:function(event,link){var ajax=new sack(DOKU_BASE+'lib/exe/ajax.php');ajax.AjaxFailedAlert='';ajax.encodeURIString=false;if(ajax.failed)return true;cleanMsgArea();var content=$('media__content');content.innerHTML='<img src="'+DOKU_BASE+'lib/images/loading.gif" alt="..." class="load" />';ajax.elementObj=content;ajax.afterCompletion=function(){media_manager.selectorattach(content);media_manager.confirmattach(content);media_manager.updatehide();};ajax.runAJAX(link.search.substr(1)+'&call=mediasearchlist');return false;},togglekeepopen:function(event,cb){if(cb.checked){DokuCookie.setValue('keepopen',1);media_manager.keepopen=true;}else{DokuCookie.setValue('keepopen','');media_manager.keepopen=false;}},togglehide:function(event,cb){if(cb.checked){DokuCookie.setValue('hide',1);media_manager.hide=true;}else{DokuCookie.setValue('hide','');media_manager.hide=false;}media_manager.updatehide();},updatehide:function(){var obj=$('media__content');if(!obj)return;var details=getElementsByClass('detail',obj,'div');for(var i=0;i<details.length;i++){if(media_manager.hide){details[i].style.display='none';}else{details[i].style.display='';}}},select:function(event,link){var id=link.name.substr(2);if(!opener){var ex=$('ex_'+id.replace(/:/g,'_'));if(ex.style.display==''){ex.style.display='none';}else{ex.style.display='';}return false;}opener.insertTags('wiki__text','{{'+id+'|','}}','');if(!media_manager.keepopen)window.close();opener.focus();return false;},list:function(event,link){var ajax=new sack(DOKU_BASE+'lib/exe/ajax.php');ajax.AjaxFailedAlert='';ajax.encodeURIString=false;if(ajax.failed)return true;cleanMsgArea();var content=$('media__content');content.innerHTML='<img src="'+DOKU_BASE+'lib/images/loading.gif" alt="..." class="load" />';ajax.elementObj=content;ajax.afterCompletion=function(){media_manager.selectorattach(content);media_manager.confirmattach(content);media_manager.updatehide();media_manager.initFlashUpload();};ajax.runAJAX(link.search.substr(1)+'&call=medialist');return false;},toggle:function(event,clicky){var listitem=clicky.parentNode;var sublists=listitem.getElementsByTagName('ul');if(sublists.length){listitem.removeChild(sublists[0]);clicky.src=DOKU_BASE+'lib/images/plus.gif';return false;}var link=listitem.getElementsByTagName('a')[0];var ajax=new sack(DOKU_BASE+'lib/exe/ajax.php');ajax.AjaxFailedAlert='';ajax.encodeURIString=false;if(ajax.failed)return true;var ul=document.createElement('ul');listitem.appendChild(ul);ajax.elementObj=ul;ajax.afterCompletion=function(){media_manager.treeattach(ul);};ajax.runAJAX(link.search.substr(1)+'&call=medians');clicky.src=DOKU_BASE+'lib/images/minus.gif';return false;},suggest:function(){var file=$('upload__file');var name=$('upload__name');if(!file||!name)return;var text=file.value;text=text.substr(text.lastIndexOf('/')+1);text=text.substr(text.lastIndexOf('\\')+1);name.value=text;},initFlashUpload:function(){if(!hasFlash(8))return;var oform=$('dw__upload');var oflash=$('dw__flashupload');if(!oform||!oflash)return;var clicky=document.createElement('img');clicky.src=DOKU_BASE+'lib/images/multiupload.png';clicky.title=LANG['mu_btn'];clicky.alt=LANG['mu_btn'];clicky.style.cursor='pointer';clicky.onclick=function(){oform.style.display='none';oflash.style.display='';};oform.appendChild(clicky);}};addInitEvent(function(){media_manager.treeattach($('media__tree'));media_manager.selectorattach($('media__content'));media_manager.confirmattach($('media__content'));media_manager.attachoptions($('media__opts'));media_manager.initFlashUpload();});function usrmgr_delconfirm(){if($('usrmgr__del')){addEvent($('usrmgr__del'),'click',function(){return confirm(reallyDel);});}};addInitEvent(usrmgr_delconfirm);acl={init:function(){this.ctl=$('acl_manager');if(!this.ctl)return;var sel=$('acl__user').getElementsByTagName('select')[0];addEvent(sel,'change',acl.userselhandler);addEvent($('acl__tree'),'click',acl.treehandler);addEvent($('acl__user').getElementsByTagName('input')[1],'click',acl.loadinfo);},userselhandler:function(e){if(this.value=='__g__'||this.value=='__u__'){$('acl__user').getElementsByTagName('input')[0].style.display='';$('acl__user').getElementsByTagName('input')[1].style.display='';}else{$('acl__user').getElementsByTagName('input')[0].style.display='none';$('acl__user').getElementsByTagName('input')[1].style.display='none';}acl.loadinfo();},loadinfo:function(){var frm=$('acl__detail').getElementsByTagName('form')[0];var ajax=new sack(DOKU_BASE+'lib/plugins/acl/ajax.php');ajax.AjaxFailedAlert='';ajax.encodeURIString=false;if(ajax.failed)return true;var data=Array();data[0]=ajax.encVar('ns',frm.elements['ns'].value);data[1]=ajax.encVar('id',frm.elements['id'].value);data[2]=ajax.encVar('acl_t',frm.elements['acl_t'].value);data[3]=ajax.encVar('acl_w',frm.elements['acl_w'].value);data[4]=ajax.encVar('sectok',frm.elements['sectok'].value);data[5]=ajax.encVar('ajax','info');ajax.elementObj=$('acl__info');ajax.runAJAX(data.join('&'));return false;},parseatt:function(str){if(str[0]=='?')str=str.substr(1);var attributes={};var all=str.split('&');for(var i=0;i<all.length;i++){var att=all[i].split('=');attributes[att[0]]=decodeURIComponent(att[1]);}return attributes;},hsc:function(str){str=str.replace(/&/g,"&amp;");str=str.replace(/\"/g,"&quot;");str=str.replace(/\'/g,"&#039;");str=str.replace(/</g,"&lt;");str=str.replace(/>/g,"&gt;");return str;},treetoggle:function(clicky){var listitem=clicky.parentNode.parentNode;var sublists=listitem.getElementsByTagName('ul');if(sublists.length){listitem.removeChild(sublists[0]);clicky.src=DOKU_BASE+'lib/images/plus.gif';clicky.alt='+';return false;}var link=listitem.getElementsByTagName('a')[0];var ajax=new sack(DOKU_BASE+'lib/plugins/acl/ajax.php');ajax.AjaxFailedAlert='';ajax.encodeURIString=false;if(ajax.failed)return true;var ul=document.createElement('ul');listitem.appendChild(ul);ajax.elementObj=ul;ajax.runAJAX(link.search.substr(1)+'&ajax=tree');clicky.src=DOKU_BASE+'lib/images/minus.gif';return false;},treehandler:function(e){if(e.target.src){acl.treetoggle(e.target);}else if(e.target.href){var obj=getElementsByClass('cur',$('acl__tree'),'a');for(var i=0;i<obj.length;i++){obj[i].className=obj[i].className.replace(/ cur/,'');}e.target.className+=' cur';var frm=$('acl__detail').getElementsByTagName('form')[0];if(e.target.className.search(/wikilink1/)>-1){frm.elements['ns'].value='';frm.elements['id'].value=acl.hsc(acl.parseatt(e.target.search)['id']);}else if(e.target.className.search(/idx_dir/)>-1){frm.elements['ns'].value=acl.hsc(acl.parseatt(e.target.search)['ns']);frm.elements['id'].value='';}acl.loadinfo();}e.stopPropagation();e.preventDefault();return false;}};addInitEvent(acl.init);addInitEvent(function(){ajax_qsearch.init('qsearch__in','qsearch__out');});addInitEvent(function(){addEvent(document,'click',closePopups);});addInitEvent(function(){addTocToggle();});addInitEvent(function(){initSizeCtl('size__ctl','wiki__text');});addInitEvent(function(){initToolbar('tool__bar','wiki__text',toolbar);});addInitEvent(function(){initChangeCheck('Unsaved changes will be lost.\nReally continue?');});addInitEvent(function(){locktimer.init(840,'Your lock for editing this page is about to expire in a minute.\nTo avoid conflicts use the preview button to reset the locktimer.',1);});addInitEvent(function(){scrollToMarker();});addInitEvent(function(){focusMarker();});
